# Supplementary material for: Remotely sensed high resolution irrigated area mapping in India for 2000 to 2015
Source: Sci Data. 2016 Dec 20;3:160118. doi: 10.1038/sdata.2016.118 (PMC5170598; doi:10.1038/sdata.2016.118)
Supplement: Supplementary file 1 [file sdata2016118-isa1.zip]

Archive with 3 entries (3 files):
- i_Investigation.txt
- s_study_Mishra.txt
- a_assay_Mishra.txt
