# Supplementary material for: Remotely sensed high resolution irrigated area mapping in India for 2000 to 2015
Source: Sci Data. 2016 Dec 20;3:160118. doi: 10.1038/sdata.2016.118 (PMC5170598; doi:10.1038/sdata.2016.118)
Supplement: Supplementary file 1 [file sdata2016118-isa1.zip › i_Investigation.txt]

# Investigation File generated for Scientific Data with Investigation File Authoring Tool version 0.1.0 on 23/11/2016 - This metadata file is CC0
ONTOLOGY SOURCE REFERENCE
Term Source Name	GAZ	EO	UO	ENVO	ERO	OBI
Term Source File	http://data.bioontology.org/ontologies/GAZ	http://data.bioontology.org/ontologies/EO	http://data.bioontology.org/ontologies/UO	http://data.bioontology.org/ontologies/ENVO	http://data.bioontology.org/ontologies/ERO	http://data.bioontology.org/ontologies/OBI
Term Source Version	$Revision: 1.512 $	1.0	unknown			2014-08-18
Term Source Description	Gazetteer	Ethnicity Ontoloy	Units of Measurement Ontology	Environment Ontology	Eagle-I Research Resource Ontology	Ontology for Biomedical Investigations
INVESTIGATION
Investigation Identifier
Investigation Title
Investigation Description
Investigation Submission Date
Investigation Public Release Date
INVESTIGATION PUBLICATIONS
Investigation PubMed ID
Investigation Publication DOI
Investigation Publication Author List
Investigation Publication Title
Investigation Publication Status
Investigation Publication Status Term Accession Number
Investigation Publication Status Term Source REF
INVESTIGATION CONTACTS
Investigation Person Last Name
Investigation Person Mid Initials
Investigation Person First Name
Investigation Person Address
Investigation Person Phone
Investigation Person Fax
Investigation Person Email
Investigation Person Affiliation
Investigation Person Roles
Investigation Person Roles Term Accession Number
Investigation Person Roles Term Source REF
STUDY
Study Identifier	10.1038/sdata.2016.118
Study Title	Remotely sensed high resolution irrigated area mapping in India for 2000 to 2015
Study Submission Date	30/08/2016
Study Public Release Date	20/12/2016
Study Description	http://www.nature.com/articles/sdata2016118#abstract
Study File Name	s_study_Mishra.txt
Comment[Subject Keywords]	//;/;/
Comment[Manuscript Licence]	CC BY-4.0
Comment[Experimental Metadata Licence]	CC0
Comment[Supplementary Information File Name]		Supplementary Information
Comment[Supplementary Information File Type]	x-zip-compressed	msword
Comment[Supplementary Information File URL]	http://www.nature.com/articles/sdata2016118#supplementary-information	http://www.nature.com/articles/sdata2016118#supplementary-information
Comment[Data Repository]	figshare
Comment[Data Record Accession]	doi:10.6084/m9.figshare.3790611.v1
Comment[Data Record URI]	https://dx.doi.org/10.6084/m9.figshare.3790611.v1
STUDY DESIGN DESCRIPTORS
Study Design Type	data integration objective	observation design	time series design
Study Design Type Term Accession Number	ERO:0100092	OBI:0300311	OBI:0500020
Study Design Type Term Source REF	ERO	OBI	OBI
STUDY PUBLICATIONS
Study PubMed ID
Study Publication DOI
Study Publication Author List
Study Publication Title
Study Publication Status
Study Publication Status Term Accession Number
Study Publication Status Term Source REF
STUDY FACTORS
Study Factor Name
Study Factor Type
Study Factor Type Term Accession Number
Study Factor Type Term Source REF
STUDY ASSAYS
Study Assay Measurement Type	land irrigation
Study Assay Measurement Type Term Accession Number	""
Study Assay Measurement Type Term Source REF	""
Study Assay Technology Type	remote sensing
Study Assay Technology Type Term Accession Number	""
Study Assay Technology Type Term Source REF	""
Study Assay Technology Platform	""
Study Assay File Name	a_assay_Mishra.txt
STUDY PROTOCOLS
Study Protocol Name	Normalized Difference Vegetation Index (NDVI) data from MODIS	Identifying Potential agricultural area and defining cropping schedule	Decision Tree Irrigation Model
Study Protocol Type	data set	selection	information processor function
Study Protocol Type Term Accession Number	IAO:0000100	OBI:0001928	OBI:0000392
Study Protocol Type Term Source REF	OBI	OBI	OBI
Study Protocol Description			
Study Protocol URI	""	""	""
Study Protocol Version			
Study Protocol Parameters Name	""	""	""
Study Protocol Parameters Name Term Accession Number	""	""	""
Study Protocol Parameters Name Term Source REF	""	""	""
Study Protocol Components Name	""	""	""
Study Protocol Components Type	""	""	""
Study Protocol Components Type Term Accession Number	""	""	""
Study Protocol Components Type Term Source REF	""	""	""
STUDY CONTACTS
Study Person Last Name	Ambika	Wardlow	Mishra
Study Person First Name	Anukesh Krishnankutty	Brian	Vimal
Study Person Mid Initials			
Study Person Email	""	""	vmishra@iitgn.ac.in
Study Person Phone			
Study Person Fax			
Study Person Address			
Study Person Affiliation	Civil Engineering, Indian Institute of Technology (IIT) Gandhinagar, 382355 Gujarat and ITRA Project: Measurement to Management (M2M): Improved Water Use Efficiency and Agricultural Productivity through Experimental Sensor Network	School of Natural Resources, University of Nebraska, Lincoln, USA	Civil Engineering, Indian Institute of Technology (IIT) Gandhinagar, 382355 Gujarat and ITRA Project: Measurement to Management (M2M): Improved Water Use Efficiency and Agricultural Productivity through Experimental Sensor Network
Study Person Roles			
Study Person Roles Term Accession Number			
Study Person Roles Term Source REF			
Comment[Study Person ORCID]			
Comment[Funder]			
Comment[FundRef ID]			
Comment[Funder Term Source REF]			
Comment[Grant Identifier]			
