# Supplementary material for: Remotely sensed high resolution irrigated area mapping in India for 2000 to 2015
Source: Sci Data. 2016 Dec 20;3:160118. doi: 10.1038/sdata.2016.118 (PMC5170598; doi:10.1038/sdata.2016.118)
Supplement: Supplementary file 1 [file sdata2016118-isa1.zip › s_study_Mishra.txt]

Source Name	Comment[source URL]	Comment[spatio-temporal resolution]	Comment[remarks]	Characteristics[geographical location]	Term Source REF	Term Accession Number	Characteristics[environment type]	Term Source REF	Term Accession Number	Characteristics[Southernmost latitude]	Unit	Term Source REF	Term Accession Number	Characteristics[Northernmost latitude]	Unit	Term Source REF	Term Accession Number	Characteristics[Westernmost longitude]	Unit	Term Source REF	Term Accession Number	Characteristics[Easternmost longitude]	Unit	Term Source REF	Term Accession Number	Protocol REF	Protocol REF	Sample Name
MODIS-NDVI	mrtweb.cr.usgs.gov	250m, 16 day composite	To Develop Crop Mask, VCI threshold for irrigation	India	GAZ	GAZ:00002839	irrigated land region	EO	EO:0007385	6	degree	UO	UO:0000185	37	degree	UO	UO:0000185	68	degree	UO	UO:0000185	97	degree	UO	UO:0000185	Normalized Difference Vegetation Index (NDVI) data from MODIS	Identifying Potential agricultural area and defining cropping schedule	MODIS-NDVI
Crop Calendar	nfsm.gov.in/nfmis/RPT/CalenderReport.aspx	Federal state wise, Seasonal(Kharif, Rabi and Zaid)	To segregate different crop based on season	India	GAZ	GAZ:00002839	agricultural feature	ENVO	ENVO:00000077	6	degree	UO	UO:0000185	37	degree	UO	UO:0000185	68	degree	UO	UO:0000185	97	degree	UO	UO:0000185		Identifying Potential agricultural area and defining cropping schedule	Crop Calendar
Agroecological Zones	www.fao.org/docrep/009/a0257e/A0257E02.htm	1:5172413 Scale, 20 Zones	To Separate regions with different climate, soil type and crop rotation	India	GAZ	GAZ:00002839	agricultural feature	ENVO	ENVO:00000077	6	degree	UO	UO:0000185	37	degree	UO	UO:0000185	68	degree	UO	UO:0000185	97	degree	UO	UO:0000185		Identifying Potential agricultural area and defining cropping schedule	Agroecological Zones
Land Use Land Cover -IRS - P6 AWiFS	bhuvan.nrsc.gov.in/bhuvan_links.php	56 Meter	To remove classes other than Crop	India	GAZ	GAZ:00002839	agricultural feature	ENVO	ENVO:00000077	6	degree	UO	UO:0000185	37	degree	UO	UO:0000185	68	degree	UO	UO:0000185	97	degree	UO	UO:0000185		Identifying Potential agricultural area and defining cropping schedule	Land Use Land Cover -IRS - P6 AWiFS
SRTM - DEM	earthexplorer.usgs.gov/	90 Meter	To exclude areas with greater than 20 %	India	GAZ	GAZ:00002839				6	degree	UO	UO:0000185	37	degree	UO	UO:0000185	68	degree	UO	UO:0000185	97	degree	UO	UO:0000185		Identifying Potential agricultural area and defining cropping schedule	SRTM - DEM
DES - Irrigation	eands.dacnet.nic.in/	Federal state and country wise irrigated area data for the period of 2000 - 2012	For validation with obtained irrigation Data	India	GAZ	GAZ:00002839	irrigated land region	EO	EO:0007385	6	degree	UO	UO:0000185	37	degree	UO	UO:0000185	68	degree	UO	UO:0000185	97	degree	UO	UO:0000185		Identifying Potential agricultural area and defining cropping schedule	DES - Irrigation
IWMI - Irrigation data	waterdata.iwmi.org/applications/irri_area/	250 m, 2000 and 2010	For comparison with obtained irrigation Data	India	GAZ	GAZ:00002839	irrigated land region	EO	EO:0007385	6	degree	UO	UO:0000185	37	degree	UO	UO:0000185	68	degree	UO	UO:0000185	97	degree	UO	UO:0000185		Identifying Potential agricultural area and defining cropping schedule	IWMI - Irrigation data
Landsat -7 ETM	earthexplorer.usgs.gov/	30 Meter	To show ground condition of growing season	India	GAZ	GAZ:00002839	agricultural feature	ENVO	ENVO:00000077	6	degree	UO	UO:0000185	37	degree	UO	UO:0000185	68	degree	UO	UO:0000185	97	degree	UO	UO:0000185		Identifying Potential agricultural area and defining cropping schedule	Landsat -7 ETM
