# Supplementary material for: Remotely sensed high resolution irrigated area mapping in India for 2000 to 2015
Source: Sci Data. 2016 Dec 20;3:160118. doi: 10.1038/sdata.2016.118 (PMC5170598; doi:10.1038/sdata.2016.118)
Supplement: Supplementary file 1 [file sdata2016118-isa1.zip › a_assay_Mishra.txt]

Sample Name	Protocol REF	Assay Name	Raw Data File	Comment[Data Repository]	Comment[Data Record Accession]	Comment[Data Record URI]
MODIS-NDVI	Decision Tree Irrigation Model	MODIS-NDVI	FINAL_IRRIGATION_TIFF_2000_2015.zip	figshare	doi:10.6084/m9.figshare.3790611.v1	https://dx.doi.org/10.6084/m9.figshare.3790611.v1
Crop Calendar	Decision Tree Irrigation Model	Crop Calendar	FINAL_IRRIGATION_TIFF_2000_2015.zip	figshare	doi:10.6084/m9.figshare.3790611.v1	https://dx.doi.org/10.6084/m9.figshare.3790611.v1
Agroecological Zones	Decision Tree Irrigation Model	Agroecological Zones	FINAL_IRRIGATION_TIFF_2000_2015.zip	figshare	doi:10.6084/m9.figshare.3790611.v1	https://dx.doi.org/10.6084/m9.figshare.3790611.v1
Land Use Land Cover -IRS - P6 AWiFS	Decision Tree Irrigation Model	Land Use Land Cover -IRS - P6 AWiFS	FINAL_IRRIGATION_TIFF_2000_2015.zip	figshare	doi:10.6084/m9.figshare.3790611.v1	https://dx.doi.org/10.6084/m9.figshare.3790611.v1
SRTM - DEM	Decision Tree Irrigation Model	SRTM - DEM	FINAL_IRRIGATION_TIFF_2000_2015.zip	figshare	doi:10.6084/m9.figshare.3790611.v1	https://dx.doi.org/10.6084/m9.figshare.3790611.v1
DES - Irrigation	Decision Tree Irrigation Model	DES - Irrigation	FINAL_IRRIGATION_TIFF_2000_2015.zip	figshare	doi:10.6084/m9.figshare.3790611.v1	https://dx.doi.org/10.6084/m9.figshare.3790611.v1
IWMI - Irrigation data	Decision Tree Irrigation Model	IWMI - Irrigation data	FINAL_IRRIGATION_TIFF_2000_2015.zip	figshare	doi:10.6084/m9.figshare.3790611.v1	https://dx.doi.org/10.6084/m9.figshare.3790611.v1
Landsat -7 ETM	Decision Tree Irrigation Model	Landsat -7 ETM	FINAL_IRRIGATION_TIFF_2000_2015.zip	figshare	doi:10.6084/m9.figshare.3790611.v1	https://dx.doi.org/10.6084/m9.figshare.3790611.v1
